# Supplementary material for: Therapeutic Effects of Hypoxic and Pro-Inflammatory Priming of Mesenchymal Stem Cell-Derived Extracellular Vesicles in Inflammatory Arthritis
Source: Int J Mol Sci. 2021 Dec 23;23(1):126. doi: 10.3390/ijms23010126 (PMC8745583; doi:10.3390/ijms23010126)
Supplement: Supplementary file 1 [file ijms-23-00126-s001.zip]

Archive with 1 entries (1 files):
- ijms-1505459-supplementary.pdf
